# Supplementary material for: Mosquito Population Dynamics and Blood Host Associations in Two Types of Urban Greenspaces in Coastal Florida
Source: Insects. 2025 Feb 20;16(3):233. doi: 10.3390/insects16030233 (PMC11942672; doi:10.3390/insects16030233)
Supplement: Supplementary file 1 [file insects-16-00233-s001.zip]

Archive with 9 entries (9 files):
- Supplementary Data 1.pdf
- Supplementary Data 2.xlsx
- Supplementary Data 3.xlsx
- Supplementary Data 4.pdf
- Supplementary Data 5.pdf
- Supplementary Data 6.pdf
- Supplementary Data 7.xlsx
- Supplementary Data 8.xlsx
- Supplementary Data 9.pdf
