# Supplementary material for: Mosquito Population Dynamics and Blood Host Associations in Two Types of Urban Greenspaces in Coastal Florida
Source: Insects. 2025 Feb 20;16(3):233. doi: 10.3390/insects16030233 (PMC11942672; doi:10.3390/insects16030233)
Supplement: Supplementary file 1 [file insects-16-00233-s001.zip › Supplementary Data 2.xlsx]

## Sheet: Supplementary Data_4
Supplementary Data 2. Table of blood-fed mosquito samples and their identified blood host types, determined using an 80% sequence similarity cutoff with entries in the NCBI database.
Date	Trap Type	Study Site	Mosquito Species	Primer Combination Used	Count	Host Type
2023-02-08	LDA	charles	Cx. nigripalpus	244 bp	1	bird
2023-02-20	CO2	moose	Cx. nigripalpus	244 bp	1	bird
2023-02-22	LDA	lagoon	Ur. lowii	244 bp	1	amphibian
2023-02-22	LDA	lagoon	Ae. taeniorhynchus	244 bp	1	bird
2023-02-22	LDA	lagoon	Ae. taeniorhynchus	244 bp	1	bird
2023-02-22	LDA	lagoon	Ae. taeniorhynchus	244 bp	1	mammal
2023-02-27	LDA	charles	Cx. nigripalpus	244 bp	1	mammal
2023-02-27	LDA	lagoon	Ae. taeniorhynchus	244 bp	1	mammal
2023-03-01	LDA	orca	unknown	244 bp	1	bird
2023-03-27	LDA	orca	Cx. quinquefasciatus	395 bp	1	reptile
2023-04-05	LDA	orca	unknown	244 bp	1	mammal
2023-04-12	LDA	lagoon	Cx. quinquefasciatus	244 bp	1	bird
2023-05-17	LDA	lagoon	Ae. taeniorhynchus	244 bp	1	mammal
2023-05-17	LDA	lagoon	Ae. taeniorhynchus	244 bp	1	mammal
2023-05-22	LDA	charles	Cx. nigripalpus	244 bp	1	bird
2023-05-22	LDA	lagoon	Ae. taeniorhynchus	244 bp	1	mammal
2023-05-22	LDA	lagoon	Ae. taeniorhynchus	244 bp	1	mammal
2023-05-22	LDA	lagoon	Ae. taeniorhynchus	244 bp	1	mammal
2023-05-22	LDA	lagoon	Ae. taeniorhynchus	244 bp	1	mammal
2023-05-22	LDA	lagoon	Ae. taeniorhynchus	244 bp	1	mammal
2023-05-24	LDA	orca	Ae. taeniorhynchus	244 bp	1	mammal
2023-05-24	LDA	moose	Ae. taeniorhynchus	244 bp	1	mammal
2023-05-24	LDA	moose	Ae. taeniorhynchus	244 bp	1	bird
2023-05-31	CO2	lagoon	Ae. taeniorhynchus	244 bp	1	mammal
2023-06-05	CO2	lagoon	Ae. taeniorhynchus	244 bp	1	mammal
2023-06-05	LDA	lagoon	Ae. taeniorhynchus	244 bp	1	mammal
2023-06-05	LDA	lagoon	Ae. taeniorhynchus	244 bp	1	mammal
2023-06-05	LDA	lagoon	Ae. taeniorhynchus	244 bp	1	mammal
2023-06-05	LDA	lagoon	Ae. taeniorhynchus	244 bp	1	mammal
2023-06-05	LDA	lagoon	Ae. taeniorhynchus	244 bp	1	mammal
2023-06-05	LDA	charles	Cx. quinquefasciatus	244 bp	1	mammal
2023-06-07	LDA	moose	Cx. quinquefasciatus	244 bp	1	mammal
2023-06-07	LDA	moose	Cx. nigripalpus	244 bp	1	mammal
2023-06-07	CO2	moose	Cx. nigripalpus	244 bp	1	mammal
2023-07-03	LDA	orca	Cx. nigripalpus	244 bp	1	mammal
2023-07-03	LDA	orca	Cx. nigripalpus	244 bp	1	mammal
2023-07-03	LDA	orca	Cx. nigripalpus	244 bp	1	mammal
2023-07-03	LDA	orca	Cx. nigripalpus	244 bp	1	reptile
2023-07-03	LDA	orca	Cx. nigripalpus	244 bp	1	mammal
2023-07-03	LDA	orca	Cx. nigripalpus	244 bp	1	bird
2023-07-03	LDA	orca	Cx. nigripalpus	244 bp	1	mammal
2023-07-05	LDA	lagoon	Ae. taeniorhynchus	244 bp	1	mammal
2023-07-05	LDA	charles	Cx. salinarius	244 bp	1	bird
2023-07-05	LDA	charles	Cx. salinarius	244 bp	1	bird
2023-07-05	LDA	charles	Cx. nigripalpus	244 bp	1	bird
2023-07-05	LDA	charles	Cx. nigripalpus	244 bp	1	mammal
2023-07-05	LDA	charles	Cx. nigripalpus	244 bp	1	mammal
2023-07-05	LDA	charles	Cx. nigripalpus	244 bp	1	mammal
2023-07-05	LDA	charles	Cx. nigripalpus	244 bp	1	bird
2023-07-05	LDA	charles	Cx. nigripalpus	244 bp	1	bird
2023-07-05	LDA	charles	Cx. nigripalpus	244 bp	1	mammal
2023-07-10	CO2	lagoon	Cx. nigripalpus	244 bp	1	bird
2023-07-10	LDA	charles	Cx. nigripalpus	244 bp	1	bird
2023-07-10	LDA	charles	Cx. nigripalpus	244 bp	1	bird
2023-07-10	LDA	charles	Cx. nigripalpus	244 bp	1	bird
2023-07-10	LDA	charles	Cx. nigripalpus	244 bp	1	reptile
2023-07-10	LDA	charles	Cx. nigripalpus	244 bp	1	bird
2023-07-10	LDA	charles	Cx. nigripalpus	244 bp	1	reptile
2023-07-10	LDA	charles	unknown	244 bp	1	bird
2023-07-10	LDA	charles	Cx. nigripalpus	244 bp	1	reptile
2023-07-10	LDA	charles	Cx. nigripalpus	244 bp	1	bird
2023-07-10	LDA	charles	Cx. nigripalpus	244 bp	1	bird
2023-07-10	LDA	charles	Cx. nigripalpus	244 bp	1	bird
2023-07-10	LDA	charles	Cx. nigripalpus	244 bp	1	bird
2023-07-10	LDA	lagoon	unknown	244 bp	1	mammal
2023-07-10	LDA	lagoon	Ae. taeniorhynchus	244 bp	1	mammal
2023-07-12	LDA	orca	unknown	244 bp	1	mammal
2023-07-12	LDA	orca	Cx. nigripalpus	244 bp	1	bird
2023-07-19	LDA	charles	Cx. interrogator	664 bp	1	mammal
2023-07-19	LDA	charles	Cx. interrogator	664 bp	1	mammal
2023-07-19	LDA	charles	Cx. interrogator	664 bp	1	reptile
2023-07-19	LDA	charles	unknown	664 bp	1	bird
2023-07-24	CO2	charles	Cx. nigripalpus	244 bp	1	reptile
2023-07-24	LDA	charles	Cx. nigripalpus	244 bp	1	bird
2023-07-24	LDA	charles	Cx. nigripalpus	244 bp	1	bird
2023-07-24	LDA	charles	Cx. nigripalpus	244 bp	1	bird
2023-07-24	LDA	charles	Cx. nigripalpus	244 bp	1	mammal
2023-07-26	LDA	orca	Cx. nigripalpus	244 bp	1	bird
2023-07-26	LDA	orca	Cx. nigripalpus	244 bp	1	reptile
2023-07-26	LDA	orca	Cx. nigripalpus	244 bp	1	bird
2023-07-26	LDA	orca	Cx. nigripalpus	244 bp	1	bird
2023-08-23	LDA	charles	Cx. nigripalpus	244 bp	1	reptile
2023-08-23	LDA	charles	Cx. nigripalpus	244 bp	1	mammal
2023-09-06	LDA	charles	Cx. erraticus	244 bp	1	bird
2023-09-06	LDA	charles	Cx. interrogator	244 bp	1	bird
2023-09-06	LDA	charles	Cx. iolambdis	244 bp	1	reptile
2023-09-11	CO2	charles	Cx. interrogator	244 bp	1	bird
2023-09-11	CO2	charles	Cx. nigripalpus	244 bp	1	bird
2023-09-11	CO2	charles	Cx. interrogator	244 bp	1	bird
2023-09-11	CO2	charles	unknown	244 bp	1	mammal
2023-09-11	LDA	lagoon	Cx. quinquefasciatus	244 bp	1	mammal
2023-09-13	LDA	moose	Cx. erraticus	244 bp	1	mammal
2023-09-13	LDA	orca	Cx. erraticus	244 bp	1	bird
2023-10-09	LDA	moose	unknown	244 bp	1	bird
2023-10-09	LDA	moose	Ae. infirmatus	244 bp	1	mammal
2023-10-09	LDA	moose	Cx. nigripalpus	244 bp	1	mammal
2023-10-09	LDA	moose	Cx. nigripalpus	244 bp	1	mammal
2023-10-11	LDA	charles	Ae. infirmatus	244 bp	1	mammal
2023-10-11	LDA	charles	Ae. infirmatus	244 bp	1	mammal
2023-10-11	LDA	charles	Cx. nigripalpus	244 bp	1	mammal
2023-10-30	LDA	lagoon	Cx. interrogator	664 bp	1	mammal
