# Supplementary material for: Mosquito Population Dynamics and Blood Host Associations in Two Types of Urban Greenspaces in Coastal Florida
Source: Insects. 2025 Feb 20;16(3):233. doi: 10.3390/insects16030233 (PMC11942672; doi:10.3390/insects16030233)
Supplement: Supplementary file 1 [file insects-16-00233-s001.zip › Supplementary Data 3.xlsx]

## Sheet: Supplementary Data_1
Supplementary Data 3. Table listing mosquito species and their abundance collected in four study sites during the study period
Mosquito Genera	Mosquito Species	Abundance
		Total from four sites	Charels Park	Moose Lodge	Lagoon Greenway	Oslo Riverfront Conservation Area
Aedes	Ae. aegypti	91	35	43	8	5
	Ae. albopictus	49	15	21	9	4
	Ae. atlanticus	90	13	7	11	59
	Ae. infirmatus	61	11	15	13	22
	Ae. pertinax	95	11	26	27	31
	Ae. scapularis	1	0	0	1	0
	Ae. taeniorhynchus	8220	48	23	6766	1383
	Ae. vexans	4	0	0	1	3
Anopheles	An. atropos	9	2	0	1	6
	An. crucians (sensu lato)	144	6	14	29	95
	An. quadrimaculatus	37	21	12	0	4
Culex	Cx. cedecei	5	2	1	2	0
	Cx. coronator	295	92	62	93	48
	Cx. erraticus	79	16	30	14	19
	Cx. interrogator	175	39	54	58	24
	Cx. iolambdis	39	9	2	13	15
	Cx. nigripalpus	7580	1759	1207	3500	1114
	Cx. pilosus	561	238	47	173	103
	Cx. quinquefasciatus	210	106	45	36	23
	Cx. salinarius	10	6	1	0	3
Deinocerites	Dn. cancer	334	0	2	188	144
Mansonia	Ma. dyari	60	9	9	14	28
	Ma. titillans	29	5	7	7	10
Psorophora	Ps. ciliata	1	1	0	0	0
	Ps. columbiae	134	14	107	6	7
	Ps. cyanescens	6	1	4	1	0
	Ps. ferox	52	10	20	6	16
	Ps. howardii	3	1	1	0	1
Uranotaenia	Ur. lowii	9	3	2	3	1
	Ur. sapphirina	24	12	4	2	6
Wyeomyia	Wy. mitchellii	101	83	12	1	5
	Wy. vanduzeei	42	12	8	3	19
