# Supplementary material for: Mosquito Population Dynamics and Blood Host Associations in Two Types of Urban Greenspaces in Coastal Florida
Source: Insects. 2025 Feb 20;16(3):233. doi: 10.3390/insects16030233 (PMC11942672; doi:10.3390/insects16030233)
Supplement: Supplementary file 1 [file insects-16-00233-s001.zip › Supplementary Data 7.xlsx]

## Sheet: Sheet1
Supplementary Data 7: Result from negative binomial generalized linear regression model analyses to determine associations between weather variables of interest, greenspace type, and counts of female mosquitoes belonging to five key species. Stars indicated statistical significance (p-value <0.05). Abbreviations: temp – temperature (°C).
	Ae. aegypti	Ae. albopictus	Ae. taeniorhynchus	Cx. nigripalpus	Cx. quinquefasciatus
Response variable is log-transformed	No	No	Yes	No	No
Model parameters
Intercept	-12.2938 *	-9.9562*	0.7726 *	3.0497 *	-2.2039
cumulative rain, three weeks prior	0.0269	0.0877	-0.0008	0.2929 *	0.1898 *
average temp on day of collection	0.1362 *	0.1052 *			0.0228
1st polynomial component of temp			6.2496 *	2.5252
2nd polynomial component of temp			-2.9715 *	-4.8226*
autoregressive term			0.0002 *	0.0037*
Greenspace type - residential	1.911 *	1.0006*	-1.8681 *	-0.5148	0.6871
Pseudo-R2	0.38	0.21	0.51	0.23	0.13
