# Supplementary material for: Mosquito Population Dynamics and Blood Host Associations in Two Types of Urban Greenspaces in Coastal Florida
Source: Insects. 2025 Feb 20;16(3):233. doi: 10.3390/insects16030233 (PMC11942672; doi:10.3390/insects16030233)
Supplement: Supplementary file 1 [file insects-16-00233-s001.zip › Supplementary Data 8.xlsx]

## Sheet: Supplementary Data_5
Supplementary Data 8: Table of blood-fed mosquito samples and their identified blood host species, determined using an 97% sequence similarity cutoff with entries in the NCBI database.
date	trapID	site	species	midgutID	number	host	hostType	hostSPP	PercentID_NCBI	%query coverage_NCBI	E value_NCBI	%ID_NCBI	AccessionID_NCBI
2023-02-08	2/8/23_charles_AS	charles	Cx. nigripalpus	B6b5	1	mourning dove	bird	Zenaida macroura	98.82	96	na	98.82	JN850700.1
2023-02-22	2/22/23_lagoon_AS	lagoon	Ur. lowii	B6c9	1	cuban tree frog	amphibian	Osteopilus septentrionalis	97.03	99	2e-104	97.03	KF001943.1
2023-02-22	2/22/23_lagoon_AS	lagoon	Ae. taeniorhynchus	B6d6	1	mourning dove	bird	Zenaida macroura	98.75	99	2e-114	98.75	JN850700.1
2023-02-27	2/27/23_charles_AS	charles	Cx. nigripalpus	B6e1	1	opossum	mammal	Didelphis virginiana	99.15	100	8e-114	99.15	JF443229.1
2023-02-27	2/27/23_lagoon_AS	lagoon	Ae. taeniorhynchus	B6e2	1	human	mammal	Homo sapiens	100	99	3e-113	100	OQ870073.1
2023-03-01	3/1/23_orca_AS	orca	unknown	B6e4	1	mourning dove	bird	Zenaida macroura	99.16	100	2e-114	99.16	JN850700.1
2023-04-12	4/12/23_lagoon_AS	lagoon	Cx. quinquefasciatus	B6g3	1	northern cardinal	bird	Cardinalis cardinalis	98.81	94	1e-121	98.81	JF498837.1
2023-05-17	5/17/23_lagoon_AS	lagoon	Ae. taeniorhynchus	B6h3	1	armadillo	mammal	Dasypus novemcinctus	98.69	100	8e-109	98.69	JF445350.1
2023-05-22	5/22/23_charles_AS	charles	Cx. nigripalpus	B6i2	1	chicken	bird	Gallus gallus	98.2	99	1e-102	98.2	OR263259.1
2023-05-22	5/22/23_lagoon_AS	lagoon	Ae. taeniorhynchus	B6i6	1	hog	mammal	Sus scrofa	99.12	100	2e-109	99.12	OR360485.1
2023-05-22	5/22/23_lagoon_AS	lagoon	Ae. taeniorhynchus	B8a2	1	armadillo	mammal	Dasypus novemcinctus	97.18	100	1e-76	97.18	OR638187.1
2023-05-24	5/24/23_moose_AS	moose	Ae. taeniorhynchus	B8a4	1	dog	mammal	Canis lupus familiaris	96.8	97	1e-49	96.8	OQ706633.1
2023-05-24	5/24/23_moose_AS	moose	Ae. taeniorhynchus	B8a5	1	pelican	bird	Pelicanus occidentalis	96.95	97	1e-117	96.95	AY567892.1
2023-05-31	5/31/23_lagoon_LT	lagoon	Ae. taeniorhynchus	B8a9	1	armadillo	mammal	Dasypus novemcinctus	97.61	99	7e-94	97.61	JF445350.1
2023-06-05	6/5/23_lagoon_AS	lagoon	Ae. taeniorhynchus	B8b5	1	human	mammal	Homo sapiens	99.57	100	3e-113	99.57	OQ870073.1
2023-06-05	6/5/23_lagoon_AS	lagoon	Ae. taeniorhynchus	B8b7	1	dog	mammal	Canis lupus familiaris	96.97	100	1e-53	96.97	OQ706633.1
2023-07-03	7/3/23_orca_AS	orca	Cx. nigripalpus	B8d8	1	anhinga	bird	Anhinga anhinga	97.31	97	9e-119	97.31	MK890114.1
2023-07-05	7/5/23_lagoon_AS	lagoon	Ae. taeniorhynchus	B8f2	1	opossum	mammal	Didelphis virginiana	98.04	98	2e-119	98.04	JF443229.1
2023-07-05	7/5/23_charles_AS	charles	Cx. salinarius	B8e4	1	mourning dove	bird	Zenaida macroura	99.6	95	3e-123	99.6	JN85077.1
2023-07-05	7/5/23_charles_AS	charles	Cx. salinarius	B8e5	1	chicken	bird	Gallus gallus	98.43	95	2e-120	98.43	MZ098106.1
2023-07-05	7/5/23_charles_AS	charles	Cx. nigripalpus	B8e6	1	northern cardinal	bird	Cardinalis cardinalis	98.44	97	1e-121	98.44	JF498837.1
2023-07-05	7/5/23_charles_AS	charles	Cx. nigripalpus	B8e7	1	eastern gray squirrel	mammal	Sciurus carolinensis	97.29	98	1e-117	97.29	JF457099.1
2023-07-05	7/5/23_charles_AS	charles	Cx. nigripalpus	B8e8	1	cat	mammal	Felis catus	97.49	91	2e-109	97.49	KF297804.1
2023-07-05	7/5/23_charles_AS	charles	Cx. nigripalpus	B8f3	1	chicken	bird	Gallus gallus	98.24	100	2e-105	98.24	OR143689.1
2023-07-05	7/5/23_charles_AS	charles	Cx. nigripalpus	B8f4	1	cow	mammal	Bos taurus	98.8	96	7e-120	98.8	OR360467
2023-07-10	7/10/23_lagoon_LT	lagoon	Cx. nigripalpus	B8h3	1	northern cardinal	bird	Cardinalis cardinalis	98.82	96	1e-122	98.82	JF498837.1
2023-07-10	7/10/23_charles_AS	charles	Cx. nigripalpus	B8f8	1	mourning dove	bird	Zenaida macroura	97.67	97	9e-119	97.67	JN850700.1
2023-07-10	7/10/23_charles_AS	charles	Cx. nigripalpus	B8g4	1	mourning dove	bird	Zenaida macroura	99.21	96	3e-123	99.21	JN850700.1
2023-07-10	7/10/23_charles_AS	charles	Cx. nigripalpus	B8g9	1	anhinga	bird	Anhinga anhinga	97.13	93	2e-110	97.13	DQ432729
2023-07-10	7/10/23_charles_AS	charles	unknown	B8h5	1	mourning dove	bird	Zenaida macroura	97.67	96	9e-119	97.67	JN850700.1
2023-07-10	7/10/23_charles_AS	charles	Cx. nigripalpus	B8h7	1	northern cardinal	bird	Cardinalis cardinalis	98.87	99	1e-81	98.87	MN312128.1
2023-07-10	7/10/23_charles_AS	charles	Cx. nigripalpus	B8h9	1	owl	bird	Megascops asio	99.15	100	8e-114	99.15	KR017974.1
2023-07-10	7/10/23_charles_AS	charles	Cx. nigripalpus	B8i9	1	mourning dove	bird	Zenaida macroura	99.14	99	1e-112	99.14	JN850700.1
2023-07-10	7/10/23_charles_AS	charles	Cx. nigripalpus	B8i8	1	owl	bird	Megascops asio	99.15	100	3e-113	99.15	KR017974.1
2023-07-10	7/10/23_lagoon_AS	lagoon	unknown	B8f7	1	human	mammal	Homo sapiens	98.05	96	2e-120	98.05	KY411488.1
2023-07-10	7/10/23_lagoon_AS	lagoon	Ae. taeniorhynchus	B8g7	1	opossum	mammal	Didelphis virginiana	96.93	97	1e-116	96.93	JF443229.1
2023-07-12	7/12/23_orca_AS	orca	Cx. nigripalpus	B9a3	1	common grackle	bird	Quiscalus quiscula	99.56	100	6e-110	99.56	KT075282.1
2023-07-19	7/19/23_charles_AS	charles	Cx. interrogator	B9b3	1	human	mammal	Homo sapiens	99.74	100	0	99.74	ON059501.1
2023-07-19	7/19/23_charles_AS	charles	Cx. interrogator	B9c4	1	opossum	mammal	Didelphis virginiana	100	97	0	100	JF443229.1
2023-07-19	7/19/23_charles_AS	charles	Cx. interrogator	B9b5	1	anole lizard	reptile	Anolis carolinensis	98.16	97	0	98.16	ON911384.1
2023-07-19	7/19/23_charles_AS	charles	unknown	B9c3	1	chicken	bird	Gallus gallus	98.54	99	0	98.54	OR143426.1
2023-07-24	7/24/23_charles_LT	charles	Cx. nigripalpus	B9c6	1	eastern racer snake	reptile	Coluber constrictor	99.13	100	5e-111	99.13	MF402029.1
2023-07-24	7/24/23_charles_AS	charles	Cx. nigripalpus	B9c8	1	bluejay	bird	Cyanocitta cristata	99.57	100	8e-114	99.57	OQ002164.1
2023-07-24	7/24/23_charles_AS	charles	Cx. nigripalpus	B9c7	1	mourning dove	bird	Zenaida macroura	99.55	100	2e-109	99.55	JN850
2023-07-24	7/24/23_charles_AS	charles	Cx. nigripalpus	B9d3	1	chicken	bird	Gallus gallus	100	99	1e-100	100	OR263259.1
2023-07-24	7/24/23_charles_AS	charles	Cx. nigripalpus	B9d4	1	dog	mammal	Canis lupus familiaris	98.61	99	4e-101	98.61	OQ341164.1
2023-07-26	7/26/23_orca_AS	orca	Cx. nigripalpus	B9f5	1	duck	bird	Cairina moschata	100	100	4e-117	100	MW464131.1
2023-07-26	7/26/23_orca_AS	orca	Cx. nigripalpus	B9f7	1	anole lizard	reptile	Anolis sagrei	100	100	2e-73	100	MH273480.1
2023-07-26	7/26/23_orca_AS	orca	Cx. nigripalpus	B9f8	1	heron	bird	Butorides virescens	100	98	2e-104	100	KM894288.1
2023-07-26	7/26/23_orca_AS	orca	Cx. nigripalpus	B9f9	1	heron	bird	Butorides virescens	99.51	100	2e-98	99.51	KM894288.1
2023-08-23	8/23/23_charles_AS	charles	Cx. nigripalpus	B9g2	1	cat	mammal	Felis catus	98.23	100	2e-105	98.23	OR085763.1
2023-09-06	9/6/23_charles_AS	charles	Cx. erraticus	B9h8	1	chicken	bird	Gallus gallus	99.14	100	1e-112	99.14	OR143689.1
2023-09-06	9/6/23_charles_AS	charles	Cx. interrogator	B9h9	1	chicken	bird	Gallus gallus	98.71	100	5r-111	98.71	OR143689.1
2023-09-11	9/11/23_charles_LT	charles	Cx. interrogator	B9i2	1	northern cardinal	bird	Cardinalis cardinalis	100	100	3e-123	100	DQ432817.1
2023-09-11	9/11/23_charles_LT	charles	Cx. nigripalpus	B9i3	1	mourning dove	bird	Zenaida macroura	99.19	100	2e-120	99.19	JN850700.1
2023-09-11	9/11/23_charles_LT	charles	Cx. interrogator	B9i4	1	owl	bird	Megascops asio	99.16	100	2e-115	99.16	KR017974.1
2023-09-13	9/13/23_moose_AS	moose	Cx. erraticus	B9i7	1	human	mammal	Homo sapiens	98.68	100	2e-67	98.68	OQ870073.1
2023-09-13	9/13/23_orca_AS	orca	Cx. erraticus	B9i9	1	northern cardinal	bird	Cardinalis cardinalis	99.57	100	8e-114	99.57	JF498838.1
2023-10-09	10/9/23_moose_AS	moose	unknown	B10a2	1	owl	bird	Megascops asio	99.09	100	6e-105	99.09	KR017974.1
2023-10-09	10/9/23_moose_AS	moose	Ae. infirmatus	B10a5	1	bobcat	mammal	Lynx rufus	97.76	99	1e-101	97.76	KF297762.1
2023-10-11	10/11/23_charles_AS	charles	Ae. infirmatus	B10b5	1	black rat	mammal	Rattus rattus	100	100	1e-116	100	OQ025777.1
2023-10-11	10/11/23_charles_AS	charles	Ae. infirmatus	B10b6	1	opossum	mammal	Didelphis virginiana	99.16	98	5e-116	99.16	JF443229.1
2023-10-30	10/30/23_lagoon_AS	lagoon	Cx. interrogator	b10d5	1	bobcat	mammal	Lynx rufus	99.7	98	8e-170	99.7	KF297743.1
